# Supplementary material for: Serum Amyloid A Induces Toll-Like Receptor 2-Dependent Inflammatory Cytokine Expression and Atrophy in C2C12 Skeletal Muscle Myotubes
Source: PLoS One. 2016 Jan 19;11(1):e0146882. doi: 10.1371/journal.pone.0146882 (PMC4718684; doi:10.1371/journal.pone.0146882)
Supplement: S1 Data — (XLSX) [file pone.0146882.s001.xlsx]

## Sheet: Figure 1
Figure 1A - IL-6 timecourse qRT-PCR
Time (h)	control
3	0.865084	1.15596	0.892313	1.12068	1.09598	0.912427
6	0.68771	1.4541	1.03117	0.969774	0.828662	1.20676
24	1.04941	0.952915	0.995039	1.00499	1.04636	0.955692
Time (h)	SAA
3	30.0415	33.6555	30.0258	33.9247	30.0876	28.9045
6	7.23976	7.38292	7.25649	9.91751	20.1132	14.9079
24	1.73776	2.18886	2.773	2.38339	4.81745	8.93676
Figure 1B - TNFa timecourse qRT-PCR
Time (h)	CON
3	1.06791	0.936408	1.0014	0.998601	1.2412	0.805675
6	0.834687	1.19805	0.723357	1.38244	0.754702	1.32503
24	1.32452	0.754993	0.946682	1.05632	0.675381	1.48064
Time (h)	SAA
3	5.05936	6.70519	5.4469	6.17603	8.17385	7.50711
6	2.12595	2.01517	2.12798	3.24859	3.11669	1.85559
24	1.2318	1.47168	1.39743	1.69441	1.87734	3.794
Figure 1C - IL-6 concentration response qRT-PCR
	SAA (mg/ml)
	0	0.1	0.3	1	3	10
	0.978521	1.58789	1.74201	10.9704	25.0509	11.6858
	1.02195	0.694062	2.16253	9.33781	25.2734	16.7687
	0.955608	1.06075	2.05829	11.0442	26.8461	18.7802
	1.04645	1.4436	2.69987	9.94847	27.2847	21.3471
	1.02168	1.62226	2.92324	14.5758	32.2995	15.0491
	0.978783	1.43031	3.64482	17.1317	27.6558	17.8821
Figure 1D - TNFa concentration response qRT-PCR
	SAA (mg/ml)
	0	0.1	0.3	1	3	10
	1.10999	1.35719	1.04465	2.99194	5.52396	5.14523
	0.900907	0.701537	1.06898	2.19274	9.12573	7.11001
	1.18489	1.68894	3.56944	6.30832	9.60883	8.41254
	0.84396	2.84437	4.43681	4.58832	10.9514	10.6978
	0.906861	1.86483	1.86234	3.70093	6.57902	4.19508
	1.10271	1.56504	2.42726	4.78176	5.30272	4.17436
Figure 1E - IL-6 ELISA concentration response
	0	0.1	0.3	1	3	10
	81.2625	65.4023	221.869	1225.42	2597.93	2180.68
	nd	nd	58.9973	344.57	1441.36	1662.18
	23.3121	92.2425	217.904	915.534	1820.78	1398.66
	nd= not detected

## Sheet: Figure 2
Figure 2A - Ct values for receptor expression RT-PCR
	n1	n2	n3	Mean
FPR2	35.452	36.5391	35.9605	35.9839
TLR2	27.5966	26.9126	28.0432	27.5175
TLR4	23.4385	25.9214	23.052	24.1373
CD36	25.5271	26.0917	23.9098	25.1762
Figure 2B - Receptor Expression qRT-PCR
	CON			SAA
FPR2	1.39356	0.748277	0.958987	4.00326	4.85461	6.77904
TLR2	0.912411	1.67221	0.655418	27.698	36.4363	29.0539
TLR4	0.853299	1.07317	1.09202	0.697265	0.978786	1.01284
CD36	0.412206	1.95956	1.23802	0.579989	1.72725	1.7771

## Sheet: Figure 3
Figure 3. WRW4 + SAA effect on IL-6 mRNA expression
CON	WRW4	SAA	WRW4 + SAA
0.978521	0.937316	10.9704	12.5161
1.02195	1.06688	9.33781	9.16349
0.955608	1.03663	11.0442	22.9949
1.04645	0.964662	9.94847	20.3276

## Sheet: Figure 4
Figure 4A - OxPAPC
CON	SAA	OX 30	OX 50	OX100	OX30 SAA	OX50 SAA	OX100 SAA
1.03035	20.2588	2.79372	2.52659	2.18543	21.7416	6.31817	2.07109
0.97054	19.8758	2.54341	2.59468	2.2491	12.6064	5.96126	2.06292
0.87	7.79	3.27	3.35	3.43	7.92	6.69	4.25
1.15	7.21	4.58	3.92	3.59	8.09	4.09	4.15
0.971497	34.3262	5.91587	7.59744	4.72899	28.1234	7.93685	4.02701
1.02934	34.7702	5.11384	7.5896	5.60202	33.7533	13.2214	3.48838
Figure 4B - T2.5 TLR2 Antibody
con	SAA	TLR2 Ab 10ug/ml	TLR2 Ab 20ug/ml	TLR2 Ab 10 + SAA	TLR2 Ab 20 + SAA
0.971497	34.3262	1.35986	1.64291	1.48747	1.7157
1.02934	34.7702	1.32209	1.53873	1.46616	1.85607
1.13489	11.6071	1.35459	1.93548	1.46896	1.78224
0.881141	10.2857	1.32239	1.61581	1.46911	1.76303
0.985127	7.72501	1.28408	1.71715	1.73847	1.58815
1.0151	8.34259	1.86581	1.76812	1.37409	1.437

## Sheet: Figure 5
Figure 5B - SAA myotube widths (% of mean control)							Figure 5C - TLR2 + SAA myotube widths (% of mean control)
	SAA (mg/ml)							SAA (mg/ml)
	0	0.1	1	10				0	0.1	1
	52.06	201.92	132.287	119.786				63.2796	84.7882	67.4626
	67.2897	165.809	108.178	182.308				52.9297	366.074	62.7568
	94.7888	81.7237	70.8458	246.732				127.949	234.103	64.645
	83.3483	76.4174	37.6449	227.236				101.049	127.591	53.0206
	135.571	121.408	385.775	95.722				48.1941	189.984	58.7837
	75.2037	55.8042	71.9037	82.6399				56.5015	107.387	58.2203
	153.714	139.595	64.1576	93.9427				122.695	56.5703	90.1818
	103.588	52.6762	53.1584	51.5018				76.9861	83.4087	65.6388
	62.3476	210.88	56.0703	90.2897				93.5129	49.4933	39.159
	120.583	52.0037	45.4974	83.9317				64.5841	74.6927	78.9258
	41.2747	86.7173	50.4328	74.1995				97.3071	101.469	66.9773
	43.0828	127.193	53.7265	82.3443				109.421	347.879	74.1445
	100.647	43.7539	51.7446	58.6853				68.5337	101.646	82.0906
	61.2474	76.1573	60.1459	86.8687				163.863	45.6262	50.2965
	122.106	88.7633	57.012	92.2365				128.638	54.7817	57.5367
	90.2013	177.044	37.9708	114.709				129.923	52.1636	54.4144
	102.946	123.739	105.607	175.128				63.7313	73.2399	32.3804
	49.195	48.2283	64.5457	84.2669				112.648	66.6628	67.5601
	60.964	46.7414	69.15	84.1282				97.6862	68.7872	131.972
	103.271	128.549	51.8971	143.142				95.4662	74.1274	45.2818
	49.7851	55.5539	111.967	123.019				79.6538	54.017	97.5307
	89.5485	83.0894	64.5227	67.7242				43.3364	52.2186	49.2423
	59.9785	72.4158	57.4657	72.9475				44.049	73.5341	77.7296
	82.3369	140.454	247.786	81.1759				47.9892	50.2579	90.9574
	38.377	93.2945	61.7279	144.875				90.1789	54.1529	43.4941
	146.034	134.306	84.9115	85.2906				129.991	50.7247	50.3066
	76.1776	94.4834	88.3879	95.4262				128.19	59.4769	33.7892
	47.0307	108.267	121.641	86.2369				86.1291	120.119	61.469
	64.2088	30.5559	46.6169	107.742				73.0765	69.9579	84.4717
	95.9024	93.3523	52.1941	92.4443				175.701	72.7856	66.4361
	88.8028	101.741	56.4401	70.3485				179.513	77.6813	138.859
	87.2032	59.3412	94.0367	54.2492				47.7537	189.397	158.602
	75.2028	107.59	64.2314	60.198				98.1894	64.8733	162.906
	90.1808	98.6605	88.5299	109.709				115.803	118.568	107.915
	99.4825	74.6155	49.1259	70.3016				69.3957	101.092	43.657
	285.646	51.8849	31.9229	51.0348				97.8381	116.322	52.0266
	49.232	147.421	52.8917	47.7422				80.3654	54.2289	62.9359
	61.915	133.924	313.496	130.161				103.162	55.8091	134.213
	146.57	50.1228	117.458	34.4483				77.535	87.933	65.1012
	49.0927	46.4529	114.752	37.0907				49.791	129.703	166.455
	76.4799	57.9255	82.9774	149.693				111.533	38.3335	53.9977
	94.4357	37.9691	89.5868	154.102				100.196	78.9608	111.053
	80.2354	75.0538	70.0411	42.9981				47.7833	94.2016	59.2744
	67.929	62.9988	92.7174	46.0619				60.8403	63.8197	102.017
	117.168	90.5254	89.5626	66.2331				96.8488	158.873	106.207
	52.4689	73.9201	88.0054	55.4321				122.718	42.3053	121.404
	33.4101	174.432	40.0942	110.068				31.9029	114.116	72.5211
	38.1938	139.334	85.7955	39.1887				46.6002	285.237	55.2262
	99.8874	92.9336	78.6664	102.244				95.4282	115.833	109.812
	173.813	53.0509	91.9444	103.164				149.897	76.9369	70.2335
	174.92	102.501	99.2491	124.624				85.6254	106.784	89.6184
	94.9268	59.0352	48.4508	88.0934				133.024	65.8316	66.9808
	71.6254	136.272	66.8446	126.183				71.5606	74.8252	46.3124
	113.891	98.5434	45.7715	64.0581				58.0786	66.2316	52.4344
	187.456	140.602	48.7002	70.1742				58.2055	176.644	230.283
	73.5588	185.743	59.0508	39.881				85.038	51.1576	46.4777
	271.805	60.0141	64.8653	34.4918				75.6371	71.7506	138.854
	82.7749	66.3913	82.7631	43.1711				124.747	50.7192	161.745
	151.388	124.937	32.3021	49.6348				108.124	82.1781	143.72
	83.9656	78.3913	98.223	128.058				99.4342	107.957	63.5644
	95.5632	76.3526	87.7575	58.3462				118.313	148.271	54.5969
	95.5701	46.2444	56.9862	63.8145				140.703	132.032	145.923
	265.391	86.775	84.2584	79.4487				64.8085	69.8784	96.6931
	50.7296	98.7799	44.5517	174.449				56.3477	90.4989	87.7122
	51.3498	110.521	103.071	140.847				100.182	124.133	70.1111
	137.324	103.346	48.4667	110.429				43.1811	74.3389	114.203
	110.072	104.138	87.3745	87.4397				108.448	140.416	122.035
	48.321	139.406	89.0216	108.718				111.641	123.917	108.997
	85.227	133.238	38.4481	188.461				66.7819	119.029	162.956
	52.6792	65.6597	123.864	53.1772				183.407	206.07	197.118
	155.483	89.0835	94.7992	66.7206				98.434	279.921	96.4606
	42.4399	47.6385	98.9485	46.6116				162.068	121.104	85.142
	262.13	112.178	70.601	58.2484				67.8635	77.2366	72.6782
	117.68	125.334	109.403	57.4091				92.663	54.0385	92.4613
	153.085	52.4568	108.215	45.0762				80.1429	69.8912	64.4948
	128.235	59.3214	114.398	193.744				69.0856	49.3423	65.6792
	136.352	181.475	97.5089	170.285				47.58	44.9447	63.141
	174.844	96.4559	90.9689	80.2221				69.5436	52.4627	73.0145
	109.3	51.9874	73.8847	165.993				55.624	246.515	70.6555
	48.3296	38.9023	128.542	53.5714				101.028	147.281	137.815
	52.5221	40.1059	115.627	61.1727				55.1577	68.238	46.1639
	290.314	63.2761	143.52	60.6778				48.3158	104.267	62.7915
	172.104	60.2155	136.693	73.9137				125.802	61.7958	65.1061
	52.1321	46.5372	148.36	66.0231				120.776	93.4524	96.8762
	176.27	35.3743	80.409	90.0165				67.0399	104.124	103.711
	187.897	52.893	69.5818	52.7192				109.789	126.734	91.9838
	151.491	134.675	170.014	77.1055				55.0781	95.3007	129.292
	153.311	166.031	143.628	218.534				52.4108	75.6694	41.9729
	102.286	52.5856	128.877	83.7352				73.2318	73.479	163.779
	104.842	58.4135	116.486	95.1364				48.2623	43.2524	99.4898
	80.0294	157.438	206.938	179.444				47.7025	58.3825	43.3549
	164.1	45.757	53.9307	111.784				59.4563	67.9417	236.285
	101.936	58.2942	114.601	74.0339				63.3835	103.528	74.0062
	61.2179	50.1881	117.532	150.78				62.2061	83.6769	96.8588
	41.3532	83.1965	209.312	72.7282				86.8586	130.923	76.1869
	112.471	76.854	68.5807	263.506				77.544	65.7812	52.2189
	85.5239	118.603	65.807	92.6639				104.857	51.9715	85.1974
	95.7093	131.701	56.0786	109.602				77.5823	81.7221	66.1245
	73.8952	72.156	232.922	73.7003				107.713	59.497	85.093
	65.2904	107.911	134.784	229.951				94.1531	56.653	75.9148
	137.281	103.051	213.258	143.966				56.0779	80.5592	54.1618
	58.8118	57.4476	88.8705	72.4134				140.197	74.2126	61.3913
	156.602	57.6901	67.2415	159.707				84.6793	216.262	126.676
	135.298	88.215	84.7644	102.881				124.865	188.308	93.7171
	68.5535	69.0442	63.469	58.1639				119.795	91.7775	93.0479
	241.938	60.8038	60.8012	178.273				139.005	52.0678	43.3388
	51.0685	40.5613	58.6499	81.331				57.8718	59.7912	91.5316
	99.5483	38.105	37.1255	193.808				64.0167	134.221	110.453
	62.3128	73.5714	87.9068	49.5745				89.8852	70.7835	214.38
	73.1074	93.6486	35.1664	101.056				184.595	124.061	149.787
	136.953	111.679	45.9346	65.4777				66.6324	43.6737	168.542
	57.2038	39.2978	120.722	65.1272				48.1333	47.0972	75.3973
	95.0092	61.3757	67.0103	62.4168				53.5609	81.9603	65.4201
	221.103	59.4838	41.0113	53.3838				53.7416	62.4482	147.03
	75.2385	78.8927	38.3136	47.9781				123.058	79.0505	92.3876
	99.6022	48.4349	92.0927	59.7391				108.007	118.38	132.413
	85.8236	67.9204	44.0757	133.346				85.4079	94.3414	96.1285
	121.182	44.4019	42.0254	104.178				144.2	73.5888	135.76
	67.8845	182.876	44.2867	179.734				52.4805	115.61	250.546
	93.6842	55.7969	56.5033	221.901				65.7073	140.974	178.412
	110.083	55.9297	112.671	96.5948				82.289	51.6804	132.935
	81.7927	185.685	55.2816	70.5869				145.439	55.0311	97.3122
	256.404	77.3486	35.8017	62.4205				65.9799	40.6266	231.22
	94.4141	41.0466	72.0715	138.024				52.9528	49.5	68.6203
	57.1065	82.6002	90.6259	65.6424				107.651	52.2111	163.328
	158.772	100.569	65.7383	79.428				132.795	154.467	74.3352
	68.261	43.3252	185.83	66.4385				190.959	109.012	95.8726
	114.088	68.6725	115.544	64.8586				62.5585	281.961	117.153
	70.5506	48.1701	56.6314	50.4983				165.847	89.0891	90.0211
	70.1348	45.9915	60.0774	49.2555				130.99	79.4326	165.309
	86.5305	48.3664	47.7062	58.3677				128.718	150.127	129.088
	50.2059	74.4346	112.902	103.405				142.724	108.035	96.1128
	30.6505	59.2163	121.334	39.9083				133.332	115.878	164.111
	81.6976	71.5451	54.8081	46.4396				112.883	145.688	57.2911
	118.299	36.9579	82.7624	119.175				149.51	66.3637	182.617
	77.1505	90.7053	160.692	55.3248				220.805	77.9042	55.4465
	136.607	54.4644	80.2478	92.0537				100.402	66.7881	41.8453
	106.433	88.309	43.6858	89.2943				138.933	107.38	82.3067
	54.6333	72.1756	44.6105	69.1081				136.369	104.923	53.9097
	118.959	77.6744	55.943	96.6745				208.915	54.9655	75.113
	125.811	124.971	56.1907	85.1611				173.267	72.5795	79.2831
	111.205	54.3635	130.946	33.5744				61.4188	73.351	98.7762
	230.197	57.9917	128.917	45.7109				131.628	110.771	77.5057
	54.1995	62.775	139.322	39.3534				112.94	83.3999	96.1234
	170.758	63.2622	46.9171	37.0632				51.2396	84.3635	38.3738
	104.141	132.79	89.663	72.4248				47.2569	107.484	46.0416
	83.3439	94.8545	207.535	76.2165				60.522	69.2099	56.4596
	82.7577	61.758	146.342	64.2392				55.4467	47.3403	84.5825
	79.4321	42.0193	143.032	75.6418				44.3555	93.4623	113.533
	133.9	131.865	67.438	94.0512				74.6323	69.0426	70.1517
	93.8474	127.025	87.9412	130.651				60.2724	124	68.8735
	108.584	72.4557	41.6764	144.451				66.7541	273.461	105.184
	120.934	50.6242	102.615	80.3776				222.849	147.159	81.8521
	127.499	47.4688	137.05	126.329				182.139	121.615	46.1456
	45.5568	66.1763	60.594	52.1661				156.212	173.85	132.221
	178.289	120.103	106.917	181.361				109.195	144.929	62.8519
	169.015	78.7763	76.4834	132.978				77.4636	69.985	96.8587
	99.5214	156.392	79.8385	82.9295				85.0457	90.5213	70.788
	157.496	79.67	82.3242	64.4592				90.5113	121.753	94.5121
	59.126	76.8952	35.684	166.802				61.2249	95.6411	103.936
	190.99	118.768	95.3024	126.43				136.884	57.9958	147.919
	106.449	143.071	45.735	72.0562				69.9703	69.7711	55.9946
	72.5941	186.286	59.9515	60.9082				56.7204	45.2822	222.246
	123.683	134.262	69.9766	71.048				124.754	85.0432	116.899
	139.839	58.6331	80.7705	149.039				139.681	73.1567	102.775
	58.7722	76.63	78.9315	125.223				150.542	83.582	86.5001
	135.662	80.5101	42.9494	46.4796				88.5951	82.8939	56.9542
	139.986	89.5675	40.5118	50.1539				127.582	81.5621	82.4892
	112.525	177.757	64.3966	56.7845				86.1141	120.616	78.278
	105.625	45.8837	94.1583	104.793				86.9913	64.9844	56.1103
	147.883	124.962	41.1695	136.615				130.018	274.42	68.4841
	108.73	72.0115	104.928	50.3234				79.274	159.207	150.004
	74.0477	65.4399	41.9406	71.9074				97.9073	116.045	70.2547
	102.587	90.1964	79.2321	59.6401				153.714	77.5345	116.136
	118.175	38.4337	87.5063	37.6703				66.399	110.11	153.935
	149.628	68.1605	194.408	84.9636				174.382	115.545	56.9856
	51.0241	42.7143	59.2441	36.6374				223.896	105.475	96.7488
	43.2505	93.8467	49.5876	58.3156				78.1629	108.062	103.502
	54.0156	74.967	89.7217	57.1789				72.1978	107.571	87.6369
	254.385	65.7936	75.574	46.8115				67.6064	95.8709	98.8308
	114.152	77.1921	60.1483	123.344				85.4126	52.239	77.1148
	47.79	38.1736	44.7766	131.848				44.0008	54.5002	108.815
	291.111	51.9308	99.4934	179.171				124.047	69.9292	87.9288
	230.078	81.0036	102.972	133.662				83.1737	131.757	120.429
	118.704	57.2206	68.0386	153.697				148.844	111.634	63.0055
	45.056	52.2984	37.8262	84.832				132.238	93.7008	74.1521
	128.389	39.772	62.2409	283.48				107.458	132.95	58.5817
	87.2305	138.719	47.2361	45.2273				59.5325	115.388	181.005
	55.0281	98.8807	51.4401	55.8212				65.8161	111.676	85.4491
	68.2371	110.724	94.4314	126.574				86.874	62.2356	77.1333
	128.722	50.7551	150.68	65.6903				46.967	88.7697	62.5996
	77.0324	180.32	38.3502	56.4129				74.2711	65.993	121.896
	78.7074	80.467	57.0454	59.7225				97.8722	91.6624	178.424
	51.8687	99.2199	136.624	76.3886				66.7391	138.484	100.29
	39.3406	108.654	53.6381	73.3845				72.909	87.5195	113.473
	96.7367	145.655	83.3664	82.7344				123.256	67.6996	87.1571
	58.8714	100.316	75.2557	62.9662				57.7059	75.9391	128.178
	55.5721	61.3068	108.993	56.8692				55.18	76.3611	83.6342
	49.3249	84.4678	67.1404	32.2869				151.632	63.8558	139.851
	47.9405	129.609	125.736	61.2698				110.157	54.6403	67.0689
	27.9979	92.6907	90.8369	49.4202				65.0979	105.304	68.7178
	36.9234	134.076	95.3207	95.7883				58.2448	204.286	118.407
	95.2721	96.183	77.8873	163.646				181.92	47.7357	77.1261
	110.465	127.902	116.554	26.8897				53.8348	189.731	148.905
	37.0283	102.416	51.9995	68.9277				95.8638	114.373	142.859
	52.4577	51.5532	88.4448	34.7504				81.6158	159.618	64.0747
	69.7344	165.289	69.4633	43.2268				95.9629	137.615	99.2625
	157.334	54.3592	95.2894	47.8596				48.6259	108.608	58.6144
	88.9914	124.036	166.73	68.949				73.4073	150.412	64.1331
	49.6406	110.821	62.1869	56.7277				92.3217	60.7767	83.789
	44.814	96.433	72.3357	44.0045				177.05	69.7855	92.5532
	45.0936	229.237	55.5842	41.2639				133.321	68.4004	143.438
	63.7777	97.6958	68.8255	126.676				40.173	136.159	124.312
	146.502	90.8889	73.1271	91.2754				91.1039	68.0738	114.581
	101.037	44.6902	59.7336	61.0354				145.337	175.335	99.7261
	40.0201	75.2311	57.048	32.9833				79.5255	80.5001	171.898
	42.0301	45.4679	96.4802	46.3917				152.538	95.9588	122.912
	43.5986	84.7604	40.0961	54.3135				156.373	57.9815	79.1523
	48.0179	42.9133	80.0218	45.8996				197.259	98.4357	262.095
	59.1702		193.801	38.1598				81.8841	112.708	77.0079
	38.0516		59.5428	37.063				65.5242	73.4019	61.38
	108.475		60.7735	102.238				155.776	74.0563	134.713
	44.5836		80.0113	165.794				119.356	83.1857	144.328
	197.959		128.544	71.1493				118.011	82.4641	162.012
	145.005		286.166	57.0165				139.921	169.773	80.6612
	44.3319		76.0833	59.2802				67.6815	178.585	85.9387
	54.1047		52.3217	43.7582				197.858	55.2827	64.4985
	157.561		47.8034	37.199				76.9284	107.674	133.357
	122.631		76.5567	131.878				106.453	218.459	117.371
	91.4857		86.7514	86.6289				96.3612	73.0759	67.586
	115.503		115.849					68.7776	110.728	127.911
	225.026		75.6354					92.4922	80.1954	44.9415
	171.394		50.7602					77.6	58.8239	144.725
	51.5491		107.011					139.44	147.691	54.7544
	81.1406		64.1642					51.3474	160.444	196.64
	91.4588		128.577					216.692	93.0758	46.8233
	65.8491		45.1726					76.184	336.346	61.6486
	129.777		58.6407					70.9639	115.608	87.3569
	46.9561		73.073					47.6055	144.265	86.9709
	89.5165		60.6546					177.856	45.6715	102.246
	112.329		109.885					44.0692	74.2067	238.965
	75.0232		164.404					73.6038	78.9802	255.17
	56.0931		57.3459					90.2448	65.4545	81.1019
	106.039		69.5464					85.7079	93.8378	197.644
	73.9168		46.7566					73.9848	75.8553	97.4454
	32.9001							78.6596	63.2662	65.6999
	91.4122							90.7235	286.763	97.0015
	43.5325							87.1887	113.452	67.0671
	44.3374							99.7049	259.361	144.82
	64.5429							109.785	131.746	77.808
								116.455	85.235	83.2467
mean	100	88.0533	86.6737	89.9226				175.01	189.434	53.5635
SD	53.3567	40.1915	47.6914	47.7351				79.5243	80.9349	190.683
SEM	3.375	2.716	3.047	3.148				102.317	128.638	105.493
								50.5698	135.971	128.29
								176.516	120.751	114.663
								140.824	69.9946	113.09
								263.447	158.179	94.8384
								166.868	110.709	78.2186
								97.7412	109.24	255.19
								113.914	78.6797	75.2505
								77.8257	57.5352	129.316
								52.1998	88.9686	112.208
								99.5565	114.12	68.3287
								161.608	99.7989	60.2171
								62.6804	147.199	81.4393
								76.7417	68.7775	77.9646
								92.3676	63.6001	209.179
								168.724	94.2108	73.4495
								165.762	92.5123	93.4357
								108.916	52.7571	139.331
								52.2617	109.144	107.709
								71.6854	84.2597	113.405
								115.157	155.077	123.187
								82.6728	69.6405	135.233
								99.9804	64.3524	57.0616
								130.376	122.414	73.2313
								95.8915	122.944	61.8753
								110.739	168.567	117.904
								68.7776	73.7525	209.661
								92.4922	106.232	78.5313
								77.6	286.763	78.9159
								139.44	113.452	72.6535
								51.3474	259.361	42.9213
								216.692	131.746	97.0015
								76.184	85.235	67.0671
								70.9639	189.434	144.82
								47.6055	80.9349	77.808
								177.856	128.638	83.2467
								44.0692	135.971	53.5635
								73.6038	120.751	190.683
								90.2448	69.9946	105.493
								85.7079	158.179	128.29
								73.9848	110.709	114.663
								78.6596	109.24	113.09
								90.7235	78.6797	94.8384
								87.1887	57.5352	78.2186
								99.7049	88.9686	255.19
								109.785	114.12	75.2505
								116.455	99.7989	129.316
								175.01	147.199	112.208
								79.5243	68.7775	68.3287
								102.317	63.6001	60.2171
								50.5698	94.2108	81.4393
								176.516	92.5123	77.9646
								140.824	52.7571	209.179
								263.447	109.144	73.4495
								166.868	84.2597	93.4357
								97.7412	155.077	139.331
								113.914	69.6405	107.709
								77.8257	64.3524	113.405
								52.1998	122.414	123.187
								99.5565	122.944	135.233
								161.608	168.567	57.0616
								62.6804	73.7525	73.2313
								76.7417	106.232	61.8753
								92.3676		117.904
								168.724		209.661
								165.762		78.5313
								108.916		78.9159
								52.2617		72.6535
								71.6854		42.9213
								115.157
								82.6728
								99.9804
								130.376
								95.8915
								110.739
							Mean	100	104.151	99.6186
							SD	42.7565	54.1742	45.8239
							SEM	2.361	3.048	2.554

## Sheet: Figure 6
Figure 6A - Atrogin-1 concentration response qRT-PCR
SAA (mg/ml)
0	0.1	0.3	1	3	10
1.02307	1.0206	0.899665	1.36894	1.49069	2.88464
0.977452	1.14226	1.37864	1.3658	1.48582	2.12888
0.928748	0.770343	0.762985	0.668613	0.967643	1.44911
1.07672		0.724606	0.717108	1.15953	1.50286
1.05536	0.958004	1.43047	1.17465	1.97624	3.45621
0.94754		1.27406	1.41881	2.40052	3.50496
Figure 6B - Atrogin-1 expression +/- TLR2 Ab
Con	SAA 3	TLR + Con	TLR + SAA 3
1.02307	1.49069	0.903898	1.17113
0.977452	1.48582	0.835557	0.90206
0.928748	0.967643	0.952886	0.84054
1.07672	1.15953	0.991912	0.771421
1.05536	1.97624	0.883545	0.873269
0.94754	2.40052	1.01435	0.902504

## Sheet: Supp Fig 1
Supplementary Figure 1 - Polymyxin B + SAA
CON	PxB	SAA	SAA + PxB
0.898302	1.2225	61.8584	52.7698
1.11321	1.6266	76.5185	59.4575
0.836287	0.730259	64.6138	78.4459
1.19576	0.938239	59.4151	44.919
1.04948	1.03951	53.6834	54.9831
0.95285	1.03287	59.8312	51.448
0.929472	0.928804	62.0377	50.4733
1.07588	0.785831	62.4239	37.2552
